# Supplementary material for: State of Inequality in Childhood Immunization: Monitoring Progress Across Low- and Middle-Income Countries over the Past Decade
Source: Vaccines (Basel). 2026 Mar 26;14(4):296. doi: 10.3390/vaccines14040296 (PMC13119883; doi:10.3390/vaccines14040296)
Supplement: Supplementary file 1 [file vaccines-14-00296-s001.zip]

Archive with 1 entries (1 files):
- vaccines-4160568-supplementary.pdf
